# Supplementary material for: Fermented Kiwifruit By-Product as Experimental Biostimulant for Soilless Mini-Plum Tomato Cultivation
Source: Plants (Basel). 2025 Dec 26;15(1):82. doi: 10.3390/plants15010082 (PMC12787496; doi:10.3390/plants15010082)
Supplement: Supplementary file 1 [file plants-15-00082-s001.zip]

Archive with 1 entries (1 files):
- plants-4043394-supplementary.pdf
